# Supplementary material for: Fructose Diet-Associated Molecular Alterations in Hypothalamus of Adolescent Rats: A Proteomic Approach
Source: Nutrients. 2023 Jan 16;15(2):475. doi: 10.3390/nu15020475 (PMC9862284; doi:10.3390/nu15020475)
Supplement: Supplementary file 1 [file nutrients-15-00475-s001.zip]

Archive with 1 entries (1 files):
- nutrients-2133455-supplementary.pdf
